# Supplementary material for: Encapsulation of Concentrated Solution Obtained by Block Freeze Concentration in Calcium Alginate and Corn Starch Calcium Alginate Hydrogel Beads
Source: Gels. 2023 May 1;9(5):374. doi: 10.3390/gels9050374 (PMC10217800; doi:10.3390/gels9050374)
Supplement: Supplementary file 1 [file gels-09-00374-s001.zip]

Archive with 1 entries (1 files):
- gels-2307883-supplementary.pdf
